# Supplementary material for: Association between illness perception and social alienation among maintenance hemodialysis patients: The mediating role of fear of progression
Source: PLoS One. 2024 Apr 2;19(4):e0301666. doi: 10.1371/journal.pone.0301666 (PMC10986954; doi:10.1371/journal.pone.0301666)
Supplement: S1 Data — (XLSX) [file pone.0301666.s001.xlsx]

## Sheet: Sheet1
Age	Gender	Education	Marital	Income	Cause	comorbidities	Duration	Frequency	IP1	IP2	IP3	IP4	IP5	IP6	IP7	IP8	FOP1	FOP2	FOP3	FOP4	FOP5	FOP6	FOP7	FOP8	FOP9	FOP10	FOP11	FOP12	SA1	SA2	SA3	SA4	SA5	SA6	SA7	SA8	SA9	SA10	SA11	SA12	SA13	SA14	SA15
83	2	3	2	2	5	4	2	3	8	9	7	7	8	8	7	7	4	4	5	4	3	2	5	5	2	4	4	2	4	4	3	4	4	3	3	4	2	3	3	3	3	2	3
59	2	2	2	3	3	3	2	3	7	9	7	4	6	7	4	4	3	4	2	2	2	4	4	2	5	4	4	1	3	3	3	3	3	3	2	2	3	3	3	3	2	3	4
58	1	5	2	3	3	2	3	3	8	9	6	3	6	6	3	8	4	3	3	4	4	2	2	3	5	3	2	3	4	2	2	3	3	2	2	2	2	3	3	3	3	3	3
57	1	3	2	2	4	2	2	1	6	8	4	6	4	6	4	4	3	3	1	2	2	1	1	4	2	3	2	2	3	2	2	2	2	2	2	2	3	3	2	2	3	2	3
84	1	1	2	2	3	4	1	3	9	9	4	4	9	5	3	9	3	4	5	4	3	2	5	4	3	3	4	3	4	4	3	3	4	3	4	3	3	3	3	2	4	4	3
43	1	4	2	3	1	4	4	3	9	9	5	4	8	6	6	4	4	3	3	4	3	4	4	3	3	3	4	2	4	4	3	2	4	3	4	4	4	3	3	4	3	4	3
44	2	3	2	1	3	2	1	3	5	7	6	5	6	5	5	5	4	4	3	4	3	2	3	4	3	2	4	5	4	3	3	3	4	4	3	3	3	4	3	4	4	4	3
56	1	2	2	3	4	3	2	2	8	8	6	6	4	3	7	4	2	2	2	5	2	4	4	4	2	2	2	2	4	4	3	3	4	2	4	4	3	2	2	2	4	4	4
35	1	4	1	1	5	4	4	3	9	9	6	4	5	4	5	9	2	2	3	4	3	3	4	5	5	5	5	5	4	4	3	3	3	4	4	3	3	3	4	3	3	2	4
38	1	5	2	3	3	2	3	1	7	8	5	5	6	5	2	5	3	2	2	4	2	3	2	3	3	3	3	3	2	3	3	2	3	2	2	1	1	2	2	1	2	1	3
55	2	3	2	3	4	2	5	2	7	8	6	4	5	4	3	3	3	2	5	3	3	4	2	2	2	2	4	2	2	4	2	2	2	3	2	2	2	3	4	2	3	2	3
44	2	4	1	2	5	2	4	2	7	8	5	4	6	6	3	4	4	3	3	2	2	1	4	4	3	3	4	3	2	3	2	3	2	2	2	2	2	2	2	2	3	2	3
88	1	4	2	3	3	3	3	2	7	8	7	5	4	7	4	6	3	2	2	3	3	4	3	2	5	4	4	1	2	4	2	3	2	2	4	3	2	2	3	2	2	2	3
87	1	2	2	3	1	4	3	3	8	9	7	6	6	6	6	6	5	2	5	4	2	2	4	2	2	4	2	1	4	4	3	4	4	2	4	3	4	4	3	3	4	4	3
86	1	2	2	3	1	3	2	3	8	9	7	6	6	5	5	5	3	3	4	4	3	3	4	3	3	3	4	2	3	3	3	3	4	4	4	4	3	4	3	3	3	2	3
85	2	2	2	2	4	3	2	2	8	8	5	5	5	5	5	6	4	2	2	5	3	4	5	5	3	5	4	2	2	2	3	2	4	3	4	4	4	3	2	2	2	2	4
66	2	3	2	3	5	4	3	3	8	8	6	5	8	7	5	7	5	2	5	4	2	4	5	5	5	4	5	2	4	4	3	3	2	3	2	4	2	3	4	3	2	2	4
67	2	2	2	2	1	4	1	3	8	8	6	4	7	6	4	6	5	2	5	4	4	2	4	4	4	4	5	2	3	3	3	3	3	3	4	3	4	3	4	4	2	3	4
68	2	2	2	1	2	4	4	1	8	8	5	5	6	8	2	6	4	3	3	1	3	2	3	4	4	4	2	1	3	3	2	3	2	1	2	2	3	2	2	2	4	3	3
69	1	3	2	1	1	3	3	2	8	8	6	5	5	6	5	5	4	3	5	2	3	3	3	4	4	3	4	2	3	2	2	3	2	2	2	3	3	2	2	2	4	3	3
70	1	3	2	1	2	2	5	2	6	6	4	5	4	5	4	5	3	2	4	2	3	4	4	2	3	2	4	1	4	2	2	3	2	2	2	2	3	2	2	2	4	3	4
54	1	4	2	1	4	3	2	1	7	6	6	5	5	4	3	3	2	1	1	3	2	3	2	2	4	4	4	2	3	1	3	3	1	2	3	3	1	1	2	2	2	2	4
71	2	3	2	4	2	3	2	3	7	8	7	6	7	6	4	4	4	4	4	2	2	3	2	2	3	3	3	2	4	2	3	4	4	2	3	3	4	2	3	3	4	3	2
53	2	3	2	4	1	3	5	2	6	6	4	4	5	4	4	4	4	3	1	1	3	2	3	4	3	4	3	1	4	2	2	2	2	2	2	2	2	3	3	2	2	2	4
52	2	3	2	1	3	3	4	1	5	6	5	3	4	5	3	4	4	2	2	1	2	2	3	2	3	3	3	1	3	3	2	3	1	1	1	2	3	2	2	2	1	1	2
72	2	3	3	2	5	4	2	2	8	8	5	4	6	7	3	4	4	5	2	1	3	4	4	1	4	5	3	1	4	4	2	3	3	2	4	4	2	2	1	2	3	2	3
73	2	2	2	1	1	3	2	2	7	7	6	4	5	5	3	4	4	3	3	3	3	3	4	2	3	3	3	3	3	3	2	2	3	2	3	3	3	2	2	3	3	3	3
51	1	2	2	1	3	2	5	1	7	8	3	3	3	2	3	1	1	1	1	2	2	2	4	4	3	2	4	2	2	2	3	2	2	2	3	1	2	1	2	2	2	2	3
74	1	5	2	1	2	3	2	2	7	8	7	5	5	5	5	5	4	3	3	3	3	2	3	2	3	5	4	2	4	2	2	3	4	2	2	2	3	3	3	4	4	3	2
50	1	3	3	1	2	3	3	1	6	7	4	4	5	5	4	4	3	3	1	2	1	2	4	2	3	3	4	2	2	2	2	2	2	2	2	2	3	2	4	1	2	1	3
75	1	2	2	2	1	3	2	2	8	8	5	5	5	4	5	6	2	3	4	3	3	3	4	3	3	3	4	3	2	2	3	3	2	4	4	3	4	3	3	4	4	2	3
49	1	4	3	2	2	4	4	1	7	8	5	5	7	5	5	6	5	4	2	2	3	2	4	4	4	4	4	1	3	2	3	2	2	4	2	2	3	1	2	2	4	3	4
76	1	1	2	2	1	3	5	2	6	7	5	4	3	5	3	6	3	3	3	2	3	4	4	3	3	3	4	2	2	3	2	4	4	2	2	4	2	1	1	4	4	1	2
77	1	3	2	1	2	2	4	2	6	6	5	4	4	4	3	3	5	5	5	4	5	4	4	4	5	4	2	2	3	3	2	2	4	1	2	2	4	4	3	2	3	1	3
78	1	2	2	1	2	2	4	3	8	8	5	4	6	4	5	4	5	2	3	3	3	3	3	3	2	3	4	2	2	2	3	2	3	2	3	2	4	2	2	2	4	4	4
48	2	2	2	1	4	3	4	3	8	8	3	4	4	5	2	3	5	2	5	4	4	2	4	3	5	3	4	1	2	2	4	2	2	2	3	2	3	1	1	2	3	4	4
79	1	5	2	4	1	3	5	1	5	5	4	4	4	3	4	3	3	2	3	2	2	2	3	3	4	4	3	2	2	2	2	3	2	2	2	2	4	2	2	2	2	3	3
47	2	1	2	1	3	2	5	2	6	8	7	7	5	3	6	3	2	5	4	2	2	4	5	4	4	4	4	2	3	4	2	2	4	2	2	3	2	3	3	3	4	3	2
46	1	5	2	4	2	3	5	2	6	7	6	5	5	5	4	5	4	2	4	3	2	3	3	3	3	3	3	2	2	4	2	2	3	3	2	3	3	2	2	2	2	2	2
42	2	2	2	1	3	3	2	3	8	8	8	5	4	8	4	8	3	3	3	3	4	3	4	4	3	2	3	3	3	2	3	4	2	4	3	4	4	4	3	3	4	3	4
45	1	3	2	2	1	3	3	2	7	8	4	4	5	6	4	7	3	3	3	3	3	2	3	3	3	2	3	3	3	4	1	2	3	1	3	2	3	4	3	3	4	3	1
31	2	4	2	3	2	3	4	1	5	7	4	4	5	5	4	4	2	2	2	3	3	3	3	2	2	3	3	2	2	2	3	2	2	2	2	2	2	2	2	3	2	2	4
42	1	3	1	1	5	2	3	2	7	6	7	6	5	7	6	7	4	4	4	4	2	4	4	4	4	3	4	2	2	3	2	2	3	2	2	2	3	2	4	3	3	3	4
80	1	4	2	3	3	3	1	1	6	7	3	3	4	5	6	4	3	2	3	3	3	2	3	3	2	3	3	3	2	2	3	3	1	4	2	2	2	1	1	2	1	4	4
81	2	3	2	2	1	4	2	1	8	8	6	4	4	8	5	8	3	2	2	2	3	2	4	2	3	2	4	3	4	3	3	3	4	2	2	2	2	2	2	4	2	4	4
44	1	4	3	4	5	3	2	2	8	8	7	6	7	6	4	4	5	2	3	4	3	2	3	4	4	4	3	2	3	3	3	2	3	4	2	2	3	4	4	2	4	3	4
59	1	3	2	4	4	3	5	1	6	6	6	4	5	4	2	4	3	2	3	3	2	2	3	2	2	2	2	2	3	2	1	3	2	1	2	3	1	1	1	3	3	1	2
82	2	1	3	3	3	3	4	2	8	8	3	4	7	5	5	6	5	2	2	4	4	4	4	2	4	4	4	2	2	4	3	2	3	2	3	3	2	3	3	2	3	4	3
81	2	3	3	2	3	4	1	2	7	7	5	5	7	6	4	6	5	4	2	4	2	2	3	4	5	4	4	2	3	3	3	3	3	3	2	3	4	3	3	3	3	3	4
46	1	3	3	3	2	3	2	3	6	7	7	7	6	5	5	4	2	4	3	5	3	5	4	2	5	2	2	4	4	4	2	4	4	2	3	4	4	2	3	4	4	2	3
50	1	1	2	1	5	4	5	2	7	7	4	4	7	7	5	7	4	3	3	3	3	3	3	3	3	4	4	3	3	3	2	3	3	3	3	3	2	2	3	3	2	3	3
82	2	5	2	3	3	2	5	1	6	6	3	3	4	4	3	3	2	2	2	2	2	2	4	4	2	2	3	3	2	1	1	2	3	2	2	2	2	2	2	2	2	2	2
41	1	2	1	3	1	2	1	2	7	8	6	4	5	5	5	6	3	2	3	4	2	3	2	2	3	4	3	4	3	2	2	3	2	3	3	2	2	2	3	2	3	2	3
43	1	2	3	2	2	4	1	2	8	8	8	6	8	5	5	5	3	4	4	4	3	4	3	4	4	4	3	4	3	4	3	3	2	3	2	4	3	4	4	2	3	3	4
79	1	4	3	3	3	3	4	2	7	7	5	5	6	6	5	6	4	3	4	2	3	3	3	3	3	2	2	2	2	3	2	3	3	3	2	3	3	2	3	2	3	2	3
78	2	1	3	1	1	3	3	2	6	7	5	5	6	6	5	5	1	2	1	4	4	2	3	2	4	1	3	3	2	3	2	3	3	2	2	3	3	4	4	3	4	3	3
47	1	5	2	4	2	2	4	2	8	8	5	6	7	4	3	5	4	1	4	3	4	2	4	4	2	3	5	2	3	2	2	3	2	2	3	3	3	2	2	3	3	2	3
48	1	4	2	2	5	1	2	3	8	8	8	4	6	4	4	7	2	2	5	3	3	4	5	3	2	3	4	4	2	2	3	4	2	3	4	2	3	3	2	2	4	2	3
49	1	2	2	2	1	4	2	3	8	8	5	5	6	5	4	5	2	3	3	4	2	5	3	4	3	5	2	4	4	4	3	3	3	3	3	4	4	3	3	2	3	2	3
80	2	4	2	3	4	1	3	2	7	7	5	4	7	7	4	6	3	2	2	3	3	4	4	3	3	3	3	4	2	2	3	3	3	2	3	3	3	2	2	3	3	1	3
77	1	4	2	4	5	3	5	1	6	7	6	5	6	4	4	4	2	1	2	1	1	2	3	4	4	4	3	4	3	2	2	2	2	3	2	3	2	3	3	2	2	2	3
50	2	3	2	2	3	3	4	3	7	8	5	5	6	7	5	6	5	2	4	4	2	4	4	5	4	4	4	2	2	2	2	3	2	4	3	3	3	4	4	2	4	2	2
76	2	3	3	3	4	2	5	2	5	7	4	5	5	5	4	5	5	3	4	3	4	4	4	3	5	4	4	2	2	3	2	2	3	2	4	3	2	2	2	3	2	3	2
75	1	3	2	2	3	3	4	3	7	7	5	5	5	4	2	2	2	2	2	2	2	4	4	2	2	5	4	2	3	3	2	3	4	2	2	3	3	3	2	4	2	2	3
74	2	5	2	4	3	2	5	1	7	7	6	4	4	3	3	3	1	1	3	1	1	3	4	4	1	1	3	2	2	2	2	2	2	2	1	1	1	2	1	2	1	2	3
41	1	5	2	3	1	2	3	3	7	7	5	4	4	5	5	5	2	2	2	2	1	4	3	2	2	2	3	3	2	2	2	2	3	2	2	2	2	3	3	3	2	3	3
28	1	5	2	4	5	2	4	2	7	7	3	3	6	5	4	6	3	2	2	3	2	2	4	3	3	3	2	3	2	2	2	2	2	2	2	2	1	2	2	3	2	3	3
73	1	5	2	3	5	4	3	2	7	7	6	5	6	5	4	5	4	1	1	3	1	3	3	3	3	3	4	2	2	2	2	2	2	3	2	2	2	2	2	3	3	2	3
72	1	1	2	1	1	1	3	3	7	6	7	6	6	6	6	7	4	3	4	2	4	3	3	1	4	4	3	2	3	2	3	3	3	2	3	3	2	3	3	3	3	3	3
51	1	3	3	2	1	2	4	3	7	6	2	4	6	7	4	8	4	4	2	3	3	2	4	1	4	4	4	4	3	2	3	3	2	3	2	3	3	2	2	3	3	4	3
71	1	4	2	3	1	3	1	1	6	5	6	5	5	6	6	5	2	2	2	4	4	4	4	2	4	2	4	3	3	3	2	3	3	2	4	2	2	3	3	3	4	3	4
70	1	3	2	3	3	3	3	3	6	8	6	6	6	4	7	4	3	2	2	3	4	2	3	1	3	2	3	1	3	3	3	3	2	2	3	3	3	3	3	2	3	2	4
39	2	3	3	1	1	2	4	3	8	8	6	5	5	6	4	7	4	2	3	2	3	4	4	3	3	3	3	2	2	2	4	3	2	3	3	2	2	2	1	4	3	3	4
69	1	4	2	4	2	4	5	3	6	6	5	5	6	7	4	7	3	3	3	1	3	3	2	4	3	4	4	1	2	4	2	1	3	3	2	2	3	3	3	2	3	2	3
86	1	3	2	3	5	4	2	3	7	7	5	5	5	4	4	4	1	1	1	3	3	3	3	1	3	2	4	1	3	3	2	3	2	2	2	2	2	3	3	2	2	2	2
52	1	3	2	1	3	1	4	3	5	5	4	5	5	4	4	4	2	2	2	3	3	3	3	3	3	3	4	3	2	3	2	2	2	2	2	2	2	3	3	3	3	2	3
40	1	5	2	3	2	2	5	3	4	6	4	4	5	5	4	4	3	3	2	3	3	1	3	2	4	3	1	1	2	3	2	2	3	2	3	2	2	3	3	2	2	2	2
67	2	2	3	2	5	2	2	3	6	6	6	6	6	4	4	5	4	2	2	3	3	4	4	3	3	2	4	3	3	3	3	3	3	3	3	3	3	2	2	3	3	3	2
53	1	2	2	3	3	1	3	1	5	5	4	5	5	5	5	5	2	1	1	2	4	3	2	1	5	3	2	2	2	2	2	2	2	2	2	2	2	3	3	2	2	2	2
54	1	2	2	1	4	2	2	1	7	6	6	4	4	4	3	4	3	4	1	2	1	3	3	2	2	2	4	2	2	3	2	2	2	2	2	3	2	2	2	2	3	2	2
55	2	2	2	1	4	2	1	1	7	7	4	4	5	4	5	5	2	2	2	3	2	5	3	2	2	2	2	3	2	2	3	2	2	3	3	3	2	3	3	3	3	2	2
56	1	2	2	2	3	2	2	1	7	8	5	5	5	5	5	5	3	3	3	4	4	4	4	5	4	5	4	4	4	4	3	2	4	3	2	4	4	4	3	4	4	3	3
57	2	3	2	4	1	3	3	1	6	7	4	4	6	4	5	4	1	2	3	2	2	2	2	1	4	4	4	1	2	3	2	2	3	2	3	3	2	3	3	2	3	3	3
66	2	2	3	3	3	4	4	2	6	6	4	4	5	4	4	3	3	1	1	2	3	2	3	1	3	2	3	1	3	2	2	3	2	2	2	2	3	3	2	3	3	2	2
42	1	2	3	1	5	4	3	3	7	8	7	7	8	7	4	7	3	3	3	3	3	4	3	3	3	3	4	4	2	2	3	2	3	3	3	3	2	3	3	2	3	3	3
43	1	5	2	3	1	3	5	3	7	8	7	6	6	5	5	7	2	3	5	5	4	2	4	2	5	5	4	5	2	3	4	3	3	4	1	3	1	2	1	3	2	3	4
85	1	3	2	2	1	4	1	3	7	7	6	6	7	7	6	6	4	2	3	4	2	1	4	1	3	2	4	1	3	4	3	2	4	4	3	3	4	3	3	2	3	2	2
64	1	2	2	2	3	3	1	1	7	8	7	6	6	6	4	4	4	2	3	3	4	2	2	1	3	3	4	2	1	3	2	1	3	3	2	2	3	2	2	2	3	2	3
59	2	4	2	4	1	1	5	2	5	6	4	4	5	5	4	5	3	4	4	2	3	3	4	3	3	2	2	2	2	2	2	2	2	2	2	2	2	2	2	2	2	2	3
84	1	4	2	2	2	3	5	3	7	8	5	5	7	7	7	7	4	3	4	4	3	2	4	4	4	3	3	1	2	4	2	2	4	2	2	3	2	3	3	4	3	3	4
45	1	3	1	3	3	2	4	1	5	6	5	4	4	5	5	4	3	1	3	4	2	2	4	3	3	3	4	4	2	2	3	2	2	2	3	2	3	2	2	2	2	2	3
58	1	4	2	4	2	1	4	1	5	5	4	3	4	2	2	2	3	1	3	2	2	3	2	2	2	3	1	1	2	2	2	2	2	1	2	1	1	1	1	1	2	1	2
59	1	4	2	2	4	4	5	2	6	5	5	5	5	5	4	5	2	1	2	2	3	2	4	2	2	2	4	4	2	2	2	2	3	2	2	3	3	2	2	3	3	2	3
59	1	4	2	3	4	3	4	3	7	7	6	5	6	6	4	5	3	2	3	1	2	4	3	3	3	4	3	1	2	3	2	2	3	2	2	2	2	2	2	2	3	2	3
58	2	5	2	3	5	3	3	3	6	8	5	5	6	6	5	6	3	3	3	2	3	3	4	3	3	3	3	2	3	2	2	3	2	2	2	4	3	2	2	2	3	2	3
82	2	3	2	2	2	3	2	3	6	7	6	6	6	8	6	7	3	3	4	3	3	3	3	3	3	3	2	2	3	2	3	1	1	4	3	3	4	3	4	3	1	2	4
83	1	2	2	2	3	3	4	3	6	8	6	6	5	6	7	6	5	2	3	3	3	3	3	3	2	3	4	2	3	4	3	2	4	2	4	3	3	2	2	4	3	2	4
80	2	2	2	3	1	3	4	2	7	7	6	6	7	6	6	6	5	2	5	4	4	2	4	3	5	3	4	1	2	3	3	2	3	4	4	4	4	4	3	2	3	3	3
79	2	3	2	3	3	3	4	3	6	8	6	5	5	6	6	5	3	3	3	3	3	3	4	4	4	4	3	3	3	4	3	2	3	1	4	3	2	3	3	4	2	2	3
84	1	2	2	2	1	4	3	3	8	9	6	7	6	7	6	6	2	5	4	2	2	4	5	5	4	5	5	2	3	4	3	3	3	3	3	4	4	3	4	3	4	4	3
57	2	2	2	2	2	4	5	3	7	8	7	7	7	8	7	7	5	2	5	5	2	4	4	3	5	4	5	2	3	4	2	2	3	3	3	2	2	3	4	2	4	4	4
55	1	5	2	4	2	1	1	1	5	6	4	4	5	3	3	3	3	1	1	1	3	2	4	3	2	1	1	1	1	1	2	2	2	2	2	1	1	2	2	1	2	3	3
40	1	2	2	2	1	2	2	1	8	6	6	6	6	3	3	6	3	2	3	2	3	1	3	2	2	1	2	2	2	3	2	1	2	3	1	3	2	3	3	1	2	2	3
56	2	2	2	1	5	1	3	2	6	5	6	5	5	6	6	5	2	2	2	2	2	2	3	2	2	2	3	2	2	2	2	3	3	2	2	3	3	2	3	3	3	2	2
33	2	3	1	3	5	2	2	3	6	8	6	6	6	4	7	4	4	4	4	4	2	4	4	4	4	3	4	2	2	2	3	3	2	3	3	3	3	3	3	3	3	3	4
54	2	4	1	4	5	3	4	3	8	8	6	5	5	6	4	7	4	2	3	4	3	1	4	3	3	4	4	4	2	3	2	2	3	2	3	3	3	2	3	2	3	3	3
81	2	2	2	2	1	2	1	3	6	6	5	5	6	7	4	7	3	3	3	3	3	4	4	3	3	4	4	3	3	4	3	3	3	2	3	3	3	3	3	3	4	3	4
80	1	5	2	4	1	3	1	3	7	7	5	5	5	4	4	4	5	2	3	4	3	2	3	4	4	4	4	2	2	3	2	3	2	2	4	4	3	3	3	3	3	2	3
80	2	3	3	2	3	2	5	2	7	8	5	5	6	4	6	4	3	2	4	3	2	2	4	2	4	4	4	2	2	4	3	2	2	2	3	3	3	2	3	2	3	2	3
79	2	3	2	3	3	2	3	3	7	8	5	5	5	6	6	5	5	2	2	4	4	4	4	2	4	4	4	2	3	3	4	2	3	2	4	3	3	2	2	3	2	2	4
53	2	2	2	2	1	4	4	3	8	8	5	4	7	7	4	8	5	4	2	4	2	2	3	4	5	4	4	2	2	3	3	2	3	3	3	2	4	3	3	3	2	4	4
52	2	3	2	2	3	2	4	3	6	7	5	4	6	5	4	5	2	4	3	5	3	5	4	2	5	2	2	4	2	4	3	2	2	2	4	2	2	3	3	2	4	3	4
78	1	3	2	4	1	2	5	3	6	6	5	5	6	6	4	6	4	2	2	2	4	4	3	2	4	4	4	2	3	3	2	3	2	2	4	4	3	3	3	3	2	3	3
34	1	5	3	2	5	2	2	3	7	8	7	5	5	6	6	5	2	2	2	3	2	2	5	5	3	2	4	4	3	3	3	3	3	2	3	3	3	3	3	4	3	3	2
35	1	4	2	1	1	2	3	3	7	5	5	5	7	6	5	5	3	2	3	4	2	3	2	2	3	4	3	4	2	3	3	2	3	2	2	2	4	3	3	3	4	4	3
51	2	4	2	1	1	2	5	2	6	7	4	4	5	5	4	4	3	3	3	3	4	2	3	2	3	3	2	2	2	2	3	3	2	3	2	2	3	3	3	2	3	2	3
77	1	3	2	3	2	4	3	3	6	7	5	5	5	6	6	7	4	3	3	3	2	3	3	4	3	4	4	2	2	4	2	2	4	3	3	3	4	3	3	2	4	2	4
59	2	4	2	4	1	1	5	3	6	7	7	6	6	6	7	6	3	1	2	2	1	2	4	4	3	3	2	2	2	3	3	2	4	4	3	2	2	3	2	2	4	3	4
76	2	2	2	2	1	3	3	3	6	7	5	5	7	7	5	7	4	4	4	4	4	3	3	2	4	4	4	2	3	4	3	2	3	3	3	3	4	3	3	2	3	4	3
75	2	1	2	2	1	4	1	3	6	7	5	6	7	7	6	6	5	4	4	2	3	2	4	2	2	5	4	2	2	4	3	3	4	3	2	3	3	3	4	3	3	3	4
49	1	1	2	1	2	4	1	3	8	8	7	6	7	8	7	8	5	2	3	5	5	2	2	4	5	4	4	4	3	3	3	3	3	2	3	3	3	4	3	3	4	3	4
70	1	1	3	1	3	3	3	2	6	6	6	4	6	6	4	6	4	4	3	2	3	2	3	3	3	3	3	3	3	3	2	1	4	2	2	2	4	3	2	3	4	3	3
71	1	2	2	3	2	3	2	3	6	7	6	6	6	7	6	6	4	5	2	2	3	4	3	2	2	5	4	2	3	3	3	2	3	3	2	3	3	2	3	2	2	3	3
72	1	5	2	3	2	3	2	1	7	5	5	5	6	6	8	5	3	3	3	2	3	3	2	2	3	3	2	2	2	3	3	2	2	3	2	3	3	3	3	2	2	3	3
73	2	1	3	3	5	3	2	3	6	8	5	5	6	6	6	5	3	2	2	3	3	3	4	3	3	3	4	2	3	3	3	2	3	3	3	3	3	3	3	3	3	3	3
48	1	3	2	2	3	2	3	1	7	6	5	5	5	4	5	6	3	3	4	3	3	2	4	2	3	3	4	2	3	2	2	2	3	3	2	2	4	2	2	2	3	3	3
36	2	3	1	3	5	3	2	2	8	6	6	7	7	7	5	6	4	2	3	3	3	2	3	3	3	4	4	4	3	2	2	2	3	3	3	3	3	2	4	3	2	3	4
74	1	3	2	4	5	3	4	1	7	6	4	4	6	3	5	3	3	3	3	3	2	3	3	3	3	3	3	3	2	3	2	2	2	2	2	3	3	3	3	2	2	2	2
37	1	3	2	3	3	2	4	2	5	5	4	4	5	4	3	4	3	1	1	1	3	1	4	1	2	3	3	1	2	3	2	2	2	3	2	2	2	2	2	2	2	3	3
75	1	2	2	3	2	2	4	1	6	7	4	4	4	5	5	6	4	2	2	2	3	3	5	3	2	2	2	1	2	3	2	1	2	2	3	2	2	2	3	2	2	3	3
58	2	2	2	2	5	3	3	2	6	7	6	4	5	4	4	4	3	1	1	2	2	2	4	1	1	2	3	1	2	3	2	2	3	2	2	2	3	2	2	2	3	3	2
38	2	4	1	3	5	1	2	3	5	7	5	5	5	6	6	5	3	2	1	4	2	1	3	3	2	2	3	4	3	3	2	3	2	2	3	3	3	3	3	3	2	3	3
76	2	2	2	2	3	2	2	1	7	8	4	5	6	7	5	7	4	3	3	2	4	2	3	1	3	4	4	2	2	3	2	3	4	2	4	2	4	3	2	2	4	3	4
77	2	3	2	2	1	3	5	1	4	5	5	4	4	5	5	5	4	1	4	2	2	1	3	1	3	3	4	1	2	3	2	1	3	1	2	1	2	3	3	1	2	2	3
46	1	4	1	4	1	3	2	3	8	5	4	4	7	6	4	4	4	2	1	4	4	2	2	2	4	4	1	4	3	3	2	2	3	3	2	3	4	2	3	3	4	2	3
78	1	4	2	4	1	2	2	2	7	6	6	6	6	7	6	5	5	1	3	2	4	2	3	3	4	5	4	2	2	3	1	4	3	1	2	4	4	2	2	3	3	3	3
79	2	2	2	2	3	2	3	2	7	6	4	4	8	4	4	5	5	2	2	4	4	2	4	3	3	3	2	2	3	3	2	3	3	2	3	3	3	1	2	3	3	2	3
45	2	4	2	3	3	3	2	3	8	8	7	6	7	7	6	5	5	2	2	2	3	2	4	2	4	2	4	2	3	4	3	4	4	3	3	2	4	2	2	2	4	4	3
80	1	3	2	2	3	2	3	1	6	7	6	5	4	5	3	5	4	2	2	4	4	2	2	2	2	2	4	2	2	2	3	2	3	2	2	3	3	1	2	2	2	3	2
82	2	2	3	2	3	4	1	3	8	9	6	6	8	6	6	7	5	2	5	4	4	2	4	4	4	4	5	2	4	4	4	3	3	3	4	3	3	3	4	4	4	3	4
57	1	4	2	4	5	1	4	3	6	7	4	5	6	5	4	6	3	2	3	1	3	2	3	3	3	3	2	1	1	3	1	3	2	1	2	2	3	2	2	2	2	2	3
83	2	3	3	1	1	4	5	3	6	4	6	4	7	6	3	4	4	3	4	2	3	3	3	3	3	3	3	2	4	2	3	3	2	2	1	1	4	3	3	2	2	2	4
56	1	4	2	4	3	3	4	3	6	7	6	6	6	6	5	6	3	2	4	2	3	4	4	2	3	2	4	1	2	3	3	2	3	3	2	2	2	2	2	3	3	2	3
62	2	3	2	2	5	3	1	3	7	6	6	5	6	6	5	5	2	1	1	3	2	3	2	2	4	4	4	2	1	2	2	3	2	2	3	2	3	3	2	3	3	2	4
49	1	5	2	1	3	1	3	3	7	6	6	6	6	7	7	7	4	4	4	2	2	3	2	2	3	3	3	2	3	4	3	3	2	3	4	4	2	3	3	3	3	3	3
47	1	2	2	1	5	2	3	1	7	7	6	5	7	6	5	6	4	3	1	1	3	2	3	4	3	4	3	1	2	3	2	2	3	3	3	3	2	2	3	3	3	2	3
39	2	5	1	2	5	2	2	3	6	7	5	4	5	5	4	5	4	2	2	1	2	2	4	2	3	3	3	1	2	3	2	3	3	3	3	2	3	1	3	2	2	2	3
74	1	3	2	2	3	2	4	3	5	8	5	5	5	8	6	5	4	5	2	1	3	4	4	1	4	5	3	1	2	3	2	2	4	2	2	2	3	2	2	4	4	4	3
55	1	4	2	4	2	3	4	3	6	7	6	5	6	5	4	6	4	3	3	3	3	3	4	2	3	3	3	2	3	3	3	1	2	3	3	3	3	1	3	2	2	3	3
56	2	3	2	2	1	4	4	2	8	8	7	7	7	7	6	7	1	1	1	2	2	2	4	4	3	2	4	2	2	3	2	2	1	3	3	2	4	2	4	2	2	2	3
41	1	2	2	1	3	2	4	3	6	7	6	4	5	4	4	5	4	2	2	2	2	1	3	1	3	5	4	1	2	2	3	1	2	4	3	2	3	1	1	3	3	3	4
57	1	3	2	2	3	2	2	3	5	7	5	5	6	6	6	5	4	4	2	3	2	3	4	3	3	3	4	3	2	3	2	2	3	2	4	2	3	2	3	2	4	3	4
51	1	4	2	4	5	1	4	3	6	8	4	4	7	7	3	5	2	3	4	3	2	2	4	2	3	3	4	1	2	3	3	3	2	2	3	2	3	2	2	4	3	2	4
64	1	4	2	3	5	1	3	3	7	7	7	5	6	7	5	6	5	4	2	2	3	2	4	4	4	4	4	1	3	3	2	3	3	2	3	3	4	2	2	3	2	2	3
65	1	5	2	3	2	1	1	1	5	4	5	5	4	5	4	4	3	3	2	2	2	2	3	3	3	3	3	1	2	2	2	2	2	2	2	2	2	2	2	2	2	2	2
80	2	1	2	1	5	4	1	1	7	6	7	6	7	6	5	6	2	3	2	4	3	4	3	3	3	3	3	2	2	3	3	4	2	3	4	2	2	4	2	4	4	2	3
79	2	3	1	3	1	3	2	2	7	8	5	5	7	6	6	6	3	2	2	3	5	3	4	4	2	2	2	2	3	3	2	3	4	2	3	2	4	4	3	4	3	3	4
79	1	4	2	4	1	3	1	2	6	7	5	5	6	6	5	5	4	2	4	2	3	3	4	2	3	3	4	2	4	3	2	2	3	3	2	2	4	4	2	3	4	3	2
58	1	3	2	2	3	2	3	1	6	6	5	5	5	5	4	4	2	2	2	3	4	4	3	3	2	2	2	2	2	3	2	2	3	3	2	2	2	2	3	3	3	2	3
78	2	3	3	2	3	4	3	2	7	8	6	6	7	6	5	7	2	3	5	4	4	4	4	3	3	3	4	2	4	3	2	2	2	3	3	4	4	4	3	3	4	4	3
77	1	2	2	1	4	3	4	2	6	7	5	5	4	5	5	6	2	3	4	3	1	4	3	4	2	4	4	2	3	3	3	3	3	3	4	2	3	3	2	2	4	3	4
88	2	3	3	3	5	4	2	2	8	9	6	6	6	6	6	6	3	2	4	5	4	4	3	3	5	4	5	4	3	4	3	3	4	3	3	4	4	4	4	4	4	2	3
76	1	5	2	4	3	2	4	3	6	6	5	4	5	3	3	3	3	4	2	3	3	4	3	1	3	2	4	1	3	1	1	2	2	1	1	2	3	1	1	2	1	1	1
43	1	4	1	1	3	2	1	1	7	6	6	6	5	7	6	7	3	2	3	2	3	4	3	2	2	2	4	1	2	3	3	3	3	4	3	2	4	2	4	2	3	2	3
75	2	3	3	2	3	2	1	1	7	7	5	4	7	6	4	5	5	3	2	5	2	3	5	3	5	3	5	5	2	2	2	2	3	3	2	2	2	3	4	4	2	2	2
74	1	2	2	3	1	4	1	1	8	9	5	4	4	7	5	6	4	3	3	3	3	3	4	3	3	3	4	4	3	2	3	4	2	3	3	2	3	4	3	3	3	2	4
73	1	4	2	3	4	4	5	3	6	7	5	5	6	6	4	4	4	2	5	2	2	2	4	3	4	3	4	2	2	2	2	2	2	2	2	2	2	2	2	2	1	3	2
74	2	3	2	3	5	2	2	1	5	7	4	5	6	9	4	6	4	2	2	4	4	2	2	4	1	1	2	4	2	3	2	2	2	3	4	3	2	3	3	4	2	1	3
54	2	5	2	4	3	4	4	3	5	7	6	3	7	5	4	5	4	3	3	3	3	3	3	4	2	3	3	3	3	3	2	3	2	2	2	2	4	3	2	3	3	2	4
72	2	4	2	2	4	2	4	3	5	6	5	6	5	6	5	5	4	3	3	2	2	4	3	2	4	3	4	1	2	2	1	1	2	1	4	2	3	3	3	2	3	2	3
56	1	2	2	3	5	2	4	3	7	7	6	7	7	5	8	9	3	2	5	4	5	1	2	2	4	4	3	1	3	3	3	3	4	2	4	4	4	3	3	3	3	3	4
70	2	2	2	2	3	3	4	3	7	8	5	5	7	5	5	6	3	3	3	2	5	2	2	1	3	4	2	1	4	3	2	2	4	2	2	2	3	3	1	4	4	3	3
69	1	4	2	4	2	4	1	3	6	7	5	5	6	6	5	6	4	2	3	1	3	2	4	1	3	4	4	1	3	3	2	2	3	2	2	2	4	2	3	2	2	2	4
55	2	5	2	4	1	3	4	3	7	8	8	7	6	6	6	6	3	2	2	2	2	1	2	2	2	2	4	2	2	2	2	2	2	2	2	2	2	2	2	1	2	2	3
68	2	5	2	3	5	4	4	3	8	9	7	7	9	7	4	9	3	2	3	1	3	3	3	3	3	3	3	1	2	2	2	2	3	2	2	3	1	2	2	3	3	2	3
44	1	3	1	2	3	1	4	1	7	6	5	5	5	5	5	7	3	3	1	2	3	1	3	2	2	2	3	2	3	3	3	2	4	3	3	3	2	2	2	2	4	3	4
67	1	5	2	4	3	4	2	2	8	8	6	6	6	5	6	6	4	3	4	3	3	2	3	3	3	3	3	2	2	2	3	3	2	3	2	2	4	3	3	2	2	2	3
24	1	2	1	1	1	4	2	1	7	7	6	6	6	6	6	6	4	3	4	4	4	4	4	4	4	4	4	4	3	3	4	4	3	3	4	4	2	2	3	3	3	3	4
39	2	3	2	2	5	3	4	3	8	8	7	6	6	7	6	7	3	2	3	4	4	2	1	4	3	4	1	4	2	1	3	2	2	2	3	2	2	2	2	2	2	3	2
44	2	4	2	4	5	2	2	2	9	10	7	7	8	6	6	6	2	3	2	3	2	2	2	2	3	2	4	2	3	1	2	3	2	2	3	2	1	1	1	2	2	2	4
44	2	5	2	4	3	4	1	3	7	8	4	4	6	5	4	4	3	3	3	2	3	3	3	3	3	3	3	2	3	2	3	3	2	2	3	3	2	2	1	2	2	2	3
44	1	5	2	2	1	2	1	3	6	6	5	5	6	6	4	6	2	3	3	3	3	3	3	3	3	3	3	3	3	2	3	2	2	3	2	2	2	2	2	3	2	2	3
57	2	3	2	3	1	4	3	3	6	6	5	5	6	6	4	6	3	2	2	3	2	3	4	3	4	3	4	4	2	3	2	2	3	3	2	3	4	3	3	3	3	2	3
42	1	5	2	4	5	2	2	2	5	6	5	6	5	6	5	5	3	2	2	2	2	2	2	3	3	3	3	3	3	2	2	3	3	2	2	2	1	1	1	3	3	2	3
41	2	5	2	4	3	2	1	1	6	6	5	5	5	5	4	4	4	4	4	4	3	4	4	4	4	4	4	4	3	3	3	4	3	3	4	4	3	4	3	4	3	3	4
66	1	2	2	1	3	3	2	3	6	7	5	4	5	5	4	5	4	4	4	3	5	3	2	5	3	3	4	2	3	4	4	3	4	3	4	4	2	2	3	3	4	3	3
32	1	3	1	1	5	3	2	3	7	8	7	7	7	8	7	7	4	4	4	3	3	3	3	3	3	2	4	3	3	4	3	3	3	3	3	3	3	3	2	2	3	3	4
42	1	3	2	2	1	4	2	3	8	8	5	5	5	6	4	5	2	2	2	3	2	4	4	4	3	3	3	3	2	2	2	2	2	3	3	3	2	2	2	2	2	2	3
58	1	5	2	4	5	3	2	3	8	6	3	3	5	8	3	5	4	3	3	5	3	3	3	4	3	4	4	4	2	3	2	2	3	2	2	3	3	2	3	2	3	3	3
59	1	5	2	4	5	2	2	3	6	4	5	5	7	7	4	6	3	4	4	3	3	3	3	3	4	4	4	3	3	2	2	3	2	3	2	2	2	2	2	2	3	2	3
29	1	5	1	4	3	2	1	3	4	5	4	3	4	4	4	3	3	3	2	3	3	3	3	2	3	3	3	3	2	2	2	3	2	2	2	2	3	2	2	3	2	2	3
59	1	2	2	2	4	3	2	3	6	7	5	5	6	5	5	6	3	3	2	4	4	4	4	2	4	2	2	4	2	3	3	3	2	2	3	3	2	2	2	2	3	3	3
30	1	4	2	4	5	1	2	1	5	5	4	4	5	5	3	4	3	1	4	5	2	2	1	2	3	3	4	4	3	2	2	3	2	2	3	3	2	2	2	3	2	1	1
31	1	2	2	2	5	1	2	3	8	8	5	5	5	6	4	5	3	4	3	3	4	3	4	3	3	3	3	3	2	3	2	3	3	2	3	3	3	3	3	2	2	3	3
32	1	3	2	2	2	4	4	3	8	9	6	6	8	8	6	7	4	4	4	4	4	4	4	4	4	4	4	4	3	4	4	3	4	4	4	3	3	3	3	4	4	4	4
33	1	5	1	1	5	4	4	3	4	6	4	4	6	6	4	4	4	4	4	4	2	2	2	2	5	4	4	3	3	3	3	3	2	2	2	2	2	2	2	2	2	2	2
34	1	5	1	3	5	3	5	2	7	9	6	7	6	8	4	6	4	3	4	3	2	2	3	3	3	3	4	4	4	2	3	3	2	2	3	4	3	2	3	3	2	3	4
35	2	5	2	4	3	1	2	3	4	6	4	3	3	5	3	6	4	2	2	3	3	5	5	5	2	2	5	3	2	3	2	2	2	2	2	2	2	2	2	2	3	2	3
43	1	4	2	4	5	1	1	3	4	4	2	2	2	8	5	3	2	2	3	3	3	2	2	3	3	3	3	3	2	2	2	3	2	2	2	2	2	3	2	2	2	2	2
59	1	5	2	3	3	3	2	3	6	7	4	4	5	5	3	5	4	2	2	2	3	3	2	3	3	3	3	2	3	2	3	3	2	2	3	3	2	2	2	3	2	2	2
37	1	4	2	3	1	2	2	3	5	7	5	4	6	5	4	4	3	2	3	4	2	3	2	2	4	3	4	4	2	2	2	2	3	3	2	2	3	2	2	2	2	2	3
38	1	5	1	3	5	2	1	1	6	7	6	6	6	6	5	6	4	2	3	3	4	4	4	4	3	4	4	3	3	4	4	4	4	4	3	4	2	3	2	3	4	4	3
39	1	4	2	4	5	3	2	1	7	8	4	4	6	5	4	4	1	1	1	3	1	2	1	3	3	3	4	3	3	2	3	3	2	2	2	2	1	2	1	3	3	2	2
40	1	2	2	2	1	1	2	1	6	5	2	2	5	6	2	5	3	3	3	3	3	3	3	3	2	2	2	2	2	2	3	2	2	2	2	2	2	2	1	2	3	2	3
41	1	3	2	3	1	3	2	3	5	6	6	5	6	6	5	6	3	1	1	4	3	3	3	3	1	4	4	4	3	2	3	3	2	2	2	2	1	2	1	3	3	2	3
42	1	5	2	4	3	2	1	3	7	9	7	6	7	7	5	7	5	5	5	5	5	5	5	5	5	5	5	5	3	2	2	3	3	2	3	3	3	3	3	3	3	2	2
43	1	2	1	2	3	2	4	3	7	9	5	5	7	7	5	7	4	5	3	5	3	4	5	5	3	5	4	3	3	2	2	2	2	3	4	3	2	3	3	2	2	3	4
44	1	2	1	1	5	1	1	1	7	6	6	6	5	7	5	4	4	1	1	4	1	4	5	4	4	4	4	4	3	2	3	3	3	3	3	2	1	1	1	3	2	3	3
65	2	2	2	1	3	4	4	2	7	8	7	6	7	7	5	7	3	3	3	3	3	3	3	4	3	4	4	2	3	4	4	3	4	3	3	2	1	2	2	3	4	4	4
66	2	3	2	3	4	4	5	2	8	8	7	5	5	4	4	4	4	2	5	3	3	4	2	3	3	5	5	2	3	4	3	3	3	3	4	3	3	4	4	3	3	2	3
58	2	3	2	3	5	3	4	2	7	8	6	7	6	7	6	6	4	3	4	4	4	2	3	4	4	4	4	2	3	3	2	4	3	3	4	3	3	3	4	3	4	2	3
57	1	3	3	1	3	4	5	2	8	9	8	7	7	7	5	6	5	4	3	2	4	1	4	2	4	4	3	2	4	4	4	4	4	4	3	4	3	3	3	4	4	4	4
56	1	3	2	2	1	3	4	3	6	7	5	4	4	5	4	4	3	1	1	1	1	1	2	1	3	3	3	1	2	2	3	2	2	2	1	2	1	2	1	2	2	3	3
55	2	2	2	1	1	3	4	3	6	7	5	5	6	6	5	6	3	2	4	4	5	4	4	3	5	4	4	2	4	3	3	4	3	2	3	4	2	3	3	4	4	2	3
64	2	3	2	3	1	4	5	3	7	8	8	7	6	6	6	6	5	3	3	3	3	1	4	1	5	5	3	1	4	4	4	4	3	3	3	3	3	3	3	4	4	4	4
63	1	2	2	2	3	4	1	3	8	9	7	7	9	7	4	9	4	4	5	5	5	2	3	4	4	4	4	4	4	3	3	4	4	3	3	3	3	3	3	4	3	3	4
54	2	2	2	1	1	4	2	3	7	6	5	5	5	5	5	7	3	3	3	4	3	2	4	1	3	4	4	5	3	3	2	3	3	2	3	2	3	2	2	3	3	2	2
39	1	1	1	2	3	1	2	3	8	8	6	6	6	5	6	6	3	3	3	4	4	2	3	3	3	3	3	3	3	2	3	4	2	3	3	4	3	4	4	3	2	3	4
44	2	2	2	2	2	2	2	2	7	7	6	6	6	6	6	6	4	3	3	4	3	2	4	2	3	3	4	4	3	3	3	3	3	3	2	2	2	3	2	3	2	4	4
36	2	1	1	1	2	4	2	3	8	8	7	6	6	7	6	7	4	3	3	4	3	2	4	2	3	3	4	4	4	3	2	4	4	3	3	3	3	4	4	4	2	3	3
38	1	1	1	1	2	4	1	2	9	10	7	7	8	6	6	6	4	3	4	3	3	4	5	3	5	3	4	5	4	3	3	4	4	3	3	3	3	4	4	4	3	3	3
39	1	5	2	4	5	3	5	3	7	8	4	4	6	5	4	4	1	1	1	3	1	2	1	3	3	3	4	3	2	2	2	2	2	2	2	2	1	2	1	2	3	2	2
53	1	4	2	4	1	3	2	3	6	6	5	5	6	6	4	6	4	1	1	1	3	3	2	1	3	4	4	1	2	2	2	2	2	2	2	3	3	2	3	3	2	3	2
32	1	3	2	4	1	2	3	2	6	6	5	5	6	6	4	6	4	1	1	1	3	3	2	1	3	4	4	1	2	2	2	2	2	2	3	3	2	2	2	3	3	3	3
82	2	4	2	2	4	3	4	1	5	6	5	6	5	6	5	5	4	3	3	2	2	4	3	2	4	3	4	1	2	2	2	2	2	2	2	2	2	2	3	3	3	3	3
52	1	2	1	2	3	2	3	2	6	6	5	5	5	5	4	4	4	1	1	4	3	1	2	4	3	4	4	4	2	3	2	2	3	3	2	2	2	2	3	3	3	2	2
34	1	3	1	2	5	3	2	2	6	7	5	4	5	5	4	5	3	3	3	4	2	2	3	3	3	3	3	3	2	3	2	3	3	2	3	2	2	1	3	2	2	2	3
70	2	1	3	1	2	1	1	1	7	8	7	7	7	8	7	7	5	2	5	5	2	4	4	3	5	4	5	2	3	4	2	2	3	3	3	2	2	3	4	2	4	4	4
51	2	1	3	2	5	2	4	2	8	8	5	5	5	6	4	5	4	3	3	3	4	3	3	4	3	3	3	3	2	3	2	3	3	2	3	3	3	3	3	2	2	3	3
80	2	1	3	1	3	2	4	1	5	7	6	3	7	5	4	5	3	2	3	3	3	4	3	2	3	5	3	3	3	3	2	3	2	2	2	2	4	3	2	3	3	2	4
